# Supplementary material for: Associations between hepcidin and immune response in individuals with hyperbilirubinaemia and severe malaria due to Plasmodium vivax infection
Source: Malar J. 2015 Oct 14;14:407. doi: 10.1186/s12936-015-0930-x (PMC4607001; doi:10.1186/s12936-015-0930-x)
Supplement: Supplementary file 2 — 10.1186/s12936-015-0930-x Correlation parameters between the immune biomarkers according to study groups. [file 12936_2015_930_MOESM2_ESM.xlsx]

## Sheet: Mild malaria
Mild malaria
Variable 1	Variable 2	Spearman rank	P value
GMCSF	GCSF	0.5062	0.0002
IFN-γ	GCSF	0.3054	0.0293
	GMCSF	0.5336	<.0001
(TNF+IFN-γ)/IL-10	GCSF	0.3993	0.0045
	IFN-γ	0.6474	<.0001
	IFN-γ/IL-10	0.9054	<.0001
	IL-10	-0.6627	<.0001
	IL-12	0.3367	0.018
	IL-1β	0.3643	0.0101
	IL-2	0.4484	0.0012
	IL-5	0.3128	0.0286
	TNF	0.5584	<.0001
	TNF/IL-10	0.9006	<.0001
IFN-γ/IL-10	GMCSF	0.3085	0.031
	IFN-γ	0.7992	<.0001
	IL-10	-0.6131	<.0001
	IL-1β	0.3964	0.0048
	IL-2	0.4984	0.0003
	TNF	0.3274	0.0217
IL-10	IL-4	0.294	0.0403
	IL-6	0.6365	<.0001
	IL-8	0.4055	0.0038
IL-12	GCSF	0.4642	0.0006
	GMCSF	0.6434	<.0001
	IFN-γ	0.4728	0.0005
	IL-1β	0.5806	<.0001
	IL-2	0.5637	<.0001
	IL-4	0.4257	0.0018
	IL-5	0.3921	0.0044
	IL-6	0.471	0.0005
	IL-7	0.5464	<.0001
IL-13	GMCSF	0.2845	0.0452
	IFN-γ	0.3025	0.0327
	IL-12	0.4216	0.0023
	IL-1β	0.3504	0.0126
	IL-2	0.3405	0.0155
	IL-4	0.3892	0.0052
	IL-5	0.4085	0.0032
	IL-6	0.2959	0.037
IL-17	GCSF	0.442	0.0012
	GMCSF	0.5631	<.0001
	IFN-γ	0.3437	0.0135
	IL-10	0.3187	0.0256
	IL-12	0.4104	0.0028
	IL-1β	0.5338	<.0001
	IL-2	0.3953	0.0041
	IL-4	0.4148	0.0025
	IL-6	0.4617	0.0006
	IL-8	0.6833	<.0001
IL-1β	GCSF	0.4595	0.0007
	GMCSF	0.637	<.0001
	IFN-γ	0.6163	<.0001
IL-2	GCSF	0.3982	0.0038
	GMCSF	0.6669	<.0001
	IFN-γ	0.6343	<.0001
	IL-1β	0.6471	<.0001
IL-4	GCSF	0.3833	0.0055
	GMCSF	0.3729	0.007
	IL-1β	0.5039	0.0002
IL-5	GCSF	0.3814	0.0058
	GMCSF	0.3146	0.0246
	IFN-γ	0.3328	0.017
	IL-1β	0.3588	0.0097
	IL-4	0.3711	0.0073
IL-6	GCSF	0.4772	0.0004
	GMCSF	0.533	<.0001
	IFN-γ	0.3849	0.0053
	IL-1β	0.5159	0.0001
	IL-2	0.4553	0.0008
	IL-4	0.4352	0.0014
IL-7	GCSF	0.2806	0.0484
	GMCSF	0.3906	0.005
	IL-2	0.3305	0.0191
	IL-4	0.4582	0.0008
	IL-5	0.3757	0.0072
	IL-6	0.3427	0.0149
IL-8	GMCSF	0.4549	0.0008
	IL-6	0.4899	0.0003
CCL2	GMCSF	0.3513	0.0115
	IL-10	0.6054	<.0001
	IL-12	0.3105	0.0266
	IL-17	0.4306	0.0014
	IL-4	0.5574	<.0001
	IL-6	0.6231	<.0001
	IL-7	0.3804	0.0064
	IL-8	0.5625	<.0001
CCL4	GMCSF	0.3514	0.0115
	IL-10	0.6303	<.0001
	IL-12	0.3011	0.0318
	IL-17	0.2938	0.0345
	IL-4	0.4292	0.0017
	IL-6	0.6267	<.0001
	IL-8	0.5395	<.0001
	CCL2	0.7943	<.0001
TNF	GCSF	0.5763	<.0001
	GMCSF	0.469	0.0006
	IFN-γ	0.4744	0.0005
	IL-12	0.5941	<.0001
	IL-13	0.3203	0.0233
	IL-17	0.4921	0.0003
	IL-1β	0.5794	<.0001
	IL-2	0.4457	0.0012
	IL-4	0.3307	0.019
	IL-5	0.3564	0.0111
	IL-6	0.4275	0.002
	IL-7	0.3923	0.0053
TNF/IL-10	GCSF	0.4688	0.0007
	IFN-γ	0.3944	0.005
	IFN-γ/IL-10	0.7011	<.0001
	IL-10	-0.6585	<.0001
	IL-12	0.3416	0.0163
	IL-1β	0.3618	0.0106
	IL-2	0.3586	0.0114
	IL-5	0.3349	0.0187
	TNF	0.6744	<.0001

## Sheet: Hyperbilirubinemia
Hyperbilirubinemia
Variable 1	Variable 2	Spearman rank	P value
IFN-γ	GMCSF	0.6758	0.008
(TNF+IFNγ)/IL-10	IFN-γ	0.5776	0.0305
	IFN-γ/IL-10	0.8022	0.0006
	TNF/IL-10	0.8769	<.0001
IFN-γ/IL-10	IFN-γ	0.8165	0.0004
IL-10	GCSF	0.5855	0.0278
	IL-6	0.642	0.0133
IL-12	GMCSF	0.6768	0.0079
	IL-1β	0.7675	0.0014
	IL-5	0.6747	0.0081
	IL-7	0.6808	0.0074
IL-13	GCSF	0.5776	0.0305
	GMCSF	0.5514	0.041
	IL-12	0.7776	0.0011
	IL-1β	0.7292	0.0031
	IL-4	0.55	0.0416
	IL-5	0.5414	0.0455
	IL-7	0.5403	0.0461
IL-17	IL-12	0.6631	0.0097
	IL-1β	0.65	0.0118
	IL-4	0.5804	0.0295
IL-1β	GCSF	0.7113	0.0043
	GMCSF	0.7828	0.0009
IL-4	IFN-γ	0.6737	0.0082
	IL-1β	0.688	0.0065
IL-5	GMCSF	0.997	<.0001
	IFN-γ	0.6738	0.0082
	IL-1β	0.7751	0.0011
IL-6	GCSF	0.6048	0.0219
	GMCSF	0.5712	0.0329
	IL-1β	0.7234	0.0035
	IL-2	0.5372	0.0476
	IL-4	0.543	0.0448
	IL-5	0.5804	0.0295
IL-8	GMCSF	0.5433	0.0446
	IFN-γ	0.5453	0.0437
	IL-1β	0.7058	0.0048
	IL-4	0.657	0.0107
	IL-5	0.5358	0.0483
CCL2	GCSF	0.7821	0.0009
	GMCSF	0.6062	0.0215
	IL-10	0.711	0.0044
	IL-1β	0.6619	0.0099
	IL-4	0.6183	0.0184
	IL-5	0.6117	0.0201
	IL-6	0.7193	0.0037
CCL4	IFN-γ	0.5575	0.0383
TNF	GCSF	0.5826	0.0288
	IL-17	0.5866	0.0275
	IL-1β	0.5951	0.0248
	IL-2	0.5397	0.0464
	IL-4	0.6067	0.0214
TNF/IL-10	IFN-γ/IL-10	0.6088	0.0209
	IL-10	-0.5523	0.0406

## Sheet: Severe malaria
Severe malaria
Variable 1	Variable 2	Spearman rank	P value
IFN-γ	GCSF	0.4949	0.0434
(TNF+IFN-γ)/IL-10	IFN-γ	0.7625	0.0004
	IFN-γ/IL-10	0.8627	<.0001
	IL-1β	0.6352	0.0061
	IL-8	0.5942	0.0119
	TNF	0.6445	0.0052
	TNF/IL-10	0.7259	0.001
IFN-γ/IL-10	IFN-γ	0.8185	<.0001
	IL-1β	0.6259	0.0072
	IL-2	0.521	0.032
	CCL4	-0.5648	0.0182
IL-12	GCSF	0.6523	0.0045
	IL-7	0.6811	0.0026
	IL-8	0.7546	0.0005
IL-13	GCSF	0.5627	0.0187
	IL-10	0.4892	0.0463
	IL-12	0.6384	0.0058
	IL-5	0.6177	0.0082
	IL-7	0.6481	0.0049
IL-17	IL-4	0.5788	0.0149
	IL-7	0.6601	0.0039
IL-1β	GMCSF	0.5035	0.0394
	IFN-γ	0.8356	<.0001
IL-2	IFN-γ	0.4925	0.0446
IL-5	IL-2	0.5109	0.0361
IL-6	IFN-γ	0.609	0.0095
	IL-1β	0.5616	0.019
	IL-2	0.7369	0.0007
IL-7	IL-4	0.5369	0.0263
	IL-5	0.5096	0.0367
IL-8	GCSF	0.5317	0.0281
	IFN-γ	0.6589	0.004
	IL-1β	0.7542	0.0005
	IL-6	0.4978	0.042
	IL-7	0.4838	0.0491
CCL2	IL-6	0.6399	0.0057
	IL-8	0.5697	0.017
TNF	GCSF	0.5206	0.0321
	IFN-γ	0.673	0.0031
	IL-12	0.6207	0.0078
	IL-1β	0.7122	0.0013
	IL-6	0.5793	0.0148
	IL-8	0.7309	0.0009
	CCL2	0.5783	0.015
TNF/IL-10	IFN-γ	0.5389	0.0256
	IL-1β	0.5585	0.0198
	IL-8	0.5198	0.0325
	TNF	0.7914	0.0002
