# Supplementary material for: Associations between hepcidin and immune response in individuals with hyperbilirubinaemia and severe malaria due to Plasmodium vivax infection
Source: Malar J. 2015 Oct 14;14:407. doi: 10.1186/s12936-015-0930-x (PMC4607001; doi:10.1186/s12936-015-0930-x)
Supplement: Supplementary file 3 — 10.1186/s12936-015-0930-x Correlation parameters between the immune biomarkers and laboratory measures, hepcidin and parasitaemia in the study groups. [file 12936_2015_930_MOESM3_ESM.xlsx]

## Sheet: Mild malaria
Mild malaria
Variable 1	Variable 2	Spearman rank	P value
GCSF	PARASITAEMIA	0.3333	0.0169
HB	IL-12	-0.3207	0.0218
	IL-17	-0.2754	0.0482
	IL-2	-0.3603	0.0094
	IL-4	-0.2803	0.0463
	IL-6	-0.2799	0.0467
HEPCIDIN	PARASITAEMIA	0.3032	0.0096
HT	HB	0.9552	<.0001
	IL-12	-0.3022	0.0311
	IL-17	-0.316	0.0225
	IL-2	-0.3319	0.0173
	IL-4	-0.3298	0.0181
(TNF+IFN-γ)/IL-10	HEPCIDIN	-0.3776	0.0075
IFN-γ/IL-10	HEPCIDIN	-0.4369	0.0017
IL-10	HEPCIDIN	0.5154	0.0002
	PARASITAEMIA	0.3108	0.0297
IL-12	PARASITAEMIA	0.2894	0.0394
IL-4	PARASITAEMIA	0.3334	0.0168
IL-6	HEPCIDIN	0.4339	0.0015
	PARASITAEMIA	0.4345	0.0014
CCL2	PARASITAEMIA	0.3059	0.0274
CCL4	PARASITAEMIA	0.3098	0.0254
AST	ALT	0.6087	<.0001
ALT	IL-4	-0.2763	0.0497
	IL-7	-0.3767	0.007
TNF	PARASITAEMIA	0.4051	0.0035

## Sheet: Hyperbilirubinemia
Hyperbilirubinemia
Variable 1	Variable 2	Spearman rank	P value
HB	IL-8	-0.592	0.0257
HEPCIDIN	PARASITAEMIA	0.5912	0.026
HT	HB	0.9769	<.0001
	IL-8	-0.5493	0.0419
PTL	HB	-0.7045	0.0049
	HT	-0.7423	0.0024
	(TNF+IFN-γ)/IL-10	0.5661	0.0348
	IL-4	0.6045	0.022
	IL-8	0.6271	0.0164
AST	HB	0.5336	0.0494
	ALT	0.9714	<.0001

## Sheet: Severe malaria
Severe malaria
Variable 1	Variable 2	Spearman rank	P value
HT	HB	0.9269	<.0001
IFN-γ	HEPCIDIN	0.5324	0.0278
IL-10	PARASITAEMIA	0.5362	0.0265
PTL	HB	-0.4899	0.0459
	IL-7	-0.5954	0.0117
AST	IL-2	0.539	0.0312
	IL-4	-0.5639	0.0229
	PARASITAEMIA	-0.5587	0.0245
	ALT	0.7511	0.0008
ALT	IL-4	-0.8145	0.0001
